# Supplementary material for: Unfolding the Antibacterial Activity and Acetylcholinesterase Inhibition Potential of Benzofuran-Triazole Hybrids: Synthesis, Antibacterial, Acetylcholinesterase Inhibition, and Molecular Docking Studies
Source: Molecules. 2023 Aug 10;28(16):6007. doi: 10.3390/molecules28166007 (PMC10459521; doi:10.3390/molecules28166007)
Supplement: Supplementary file 1 [file molecules-28-06007-s001.zip]

Archive with 1 entries (1 files):
- molecules-2467749-supplementary.pdf
